# Supplementary material for: First Genome Assembly of the Critically Endangered Arabian Leopard (Panthera pardus nimr)
Source: Int J Mol Sci. 2026 Jul 8;27(14):6115. doi: 10.3390/ijms27146115 (PMC13409816; doi:10.3390/ijms27146115)
Supplement: Supplementary file 1 [file ijms-27-06115-s001.zip]

Archive with 1 entries (1 files):
- ijms-4343217-supplementary.pdf
